# Supplementary material for: Exploring the Role and Pathophysiological Significance of Aldehyde Dehydrogenase 1B1 (ALDH1B1) in Human Lung Adenocarcinoma
Source: Int J Mol Sci. 2024 Sep 25;25(19):10301. doi: 10.3390/ijms251910301 (PMC11477306; doi:10.3390/ijms251910301)
Supplement: Supplementary file 1 [file ijms-25-10301-s001.zip]

Archive with 1 entries (1 files):
- ijms-3088344-supplementary.pdf
